# Supplementary material for: Characterisation of the semi-volatile component of Dissolved Organic Matter by Thermal Desorption – Proton Transfer Reaction – Mass Spectrometry
Source: Sci Rep. 2017 Nov 21;7:15936. doi: 10.1038/s41598-017-16256-x (PMC5698430; doi:10.1038/s41598-017-16256-x)
Supplement: Supplementary file 2 — Dataset [file 41598_2017_16256_MOESM2_ESM.xlsx]

## Sheet: samples-dayly
RN	Samples	Type	Location	DOC (mg/L)	SVOC DOM [ug C/L]	SVOC DOM %	Group	[m/z] / [ppb] ->	28.017	31.017	33.033	35.036	36.044	41.039	42.033	43.018	44.013	45.014	45.033	45.993	46.029	47.013	48.008	49.014	49.027	51.043	51.995	57.042	57.069	58.03	59.049	59.93	60.045	61.028	62.028	63.008	63.024	63.979	64.002	64.031	65.023	66.02	67.054	68.05	69.034	69.07	70.033	70.072	71.049
1	F1.1 W54	Forest	Malaysia	64.94	158.834	0.244586	MF		0.0908565	4.80837	8.84245	0	0	2.85094	0.232981	11.9227	2.31013	0	32.3651	0	1.0427	4.13399	0	0	0.109056	0.623704	0	0.912542	2.00776	0.122113	14.6065	0	0.925553	14.0805	0	0	0	0	0	0	0.405855	0	0.165119	0	0.256441	2.80144	0	0.193646	0.990499
2	F1.2 W54	Forest	Malaysia	62.65	107.48	0.171555	MF		0.123025	4.76774	8.59533	0	0	2.19738	0.209898	7.24791	2.07634	0	11.3673	0	0.6731	0	0	0	0.115972	0.628909	0	0.62677	1.98815	0.120734	9.29898	0	0.837046	7.72915	0	0	0	0	0	0	0	0	0.131451	0	0.114137	3.20987	0	0.185148	1.61797
3	F1.3 W54	Forest	Malaysia	66.56	80.4717	0.120901	MF		0.071969	3.60413	6.64657	0	0	1.74332	0.155802	5.15135	2.00311	0	8.1379	0	0.528298	0	0	0	0.0896212	0.521078	0	0	1.7342	0.112549	6.19548	0	0.631658	0	0	0	0	0	0	0	0	0	0.139991	0	0.106399	2.76985	0	0.175182	0.843424
4	SE1 W54	Oil Palm	Malaysia	58.84	166.114	0.282315	MOP		0.485148	4.56887	21.2981	0	0	1.31839	0.615741	5.78579	25.3402	0.476684	9.52768	5.96494	1.66174	7.11806	0	0.0931092	0.10562	1.53668	0.157584	0	1.57809	0.0854901	4.79799	0	0.683337	5.63653	7.60559	0	27.9514	0	0.0516205	0.119192	0.804487	0	0.141094	0	0.162991	2.70458	0	0.184723	0.550872
5	SE3 W54	Oil Palm	Malaysia	59.09	473.168	0.800758	MOP		0.459666	5.48485	24.7475	0.0604703	0	1.42045	0.694344	33.9548	20.0311	2.06549	15.1015	10.9151	1.78736	6.98704	0.339902	0.0814016	0.181036	1.87475	0.200253	0.964268	1.84975	0.129434	5.62183	0	1.00521	34.3576	44.105	6.13438	137.067	0	0.110038	0.68181	1.74391	0	0.172209	0	0.294767	1.55707	0.045274	0.115617	0.503679
6	SE4 W54	Oil Palm	Malaysia	59.81	418.761	0.700152	MOP		0.623039	5.64243	32.604	0.0822913	0	0.986977	1.02616	8.64297	51.4	3.24689	11.8409	7.09488	2.46909	9.46825	0	0.144407	0.136875	2.68753	0.207854	0	1.19559	0.114751	5.78957	0	1.34771	10.2253	44.6244	10.6716	136.839	0	0.0693748	0.668357	2.03469	0	0.117696	0.0634119	0.297698	1.64709	0.0579668	0.115881	0.507275
7	SA4.1 W54	Oil Palm	Malaysia	40.63	147.84	0.363869	MOP		0.496871	3.05176	12.6669	0.0751587	0.646363	1.02788	0.710657	4.41389	32.5705	0.558221	8.27447	4.7631	2.30985	7.26432	0	0.0684356	0.0846722	0.985602	0.127435	0	1.26683	0.0806223	3.99227	0	0.648502	0	5.67095	0	19.8227	0	0	0.0773935	0.689735	0	0.121778	0	0.139836	1.90072	0	0.114879	0.352455
8	SA4.2 W54	Oil Palm	Malaysia	39.27	153.286	0.390338	MOP		0.61032	4.05387	17.7095	0.0858356	0.790602	1.2222	0.86326	4.16504	41.406	0.690456	8.79737	10.3488	2.68106	10.2352	0.345167	0.0742262	0.0920183	1.44095	0.125649	0	1.14009	0.0348097	5.26657	0	0.734792	0	5.72784	0	20.8637	0	0.0766122	0.0475603	1.05983	0	0.0979595	0	0.147515	2.53425	0	0.132543	0.655491
9	SA4.4 W54	Oil Palm	Malaysia	37.01	718.413	1.94113	MOP		0.552043	2.52425	14.9542	0.0560138	0.6388	0.956126	0.906091	5.01268	39.9201	5.89872	6.25537	5.63349	2.93764	5.53999	0.337843	0.0580367	0.0617992	1.21831	0.197336	0	1.08814	0	3.4365	0	0.772451	6.18367	91.7474	14.2248	266.695	0	0.0453879	1.41004	2.83402	0	0.134797	0	0.135643	2.07686	0	0.125653	0.363218
10	F1.1 W45	Forest	Malaysia	52.63	110.024	0.209052	MF		0.0751702	2.00413	4.17579	0	0	1.67682	0.133165	0	5.39639	0	4.36928	0	0.552429	0	0	0	0.0436744	0.317037	0	0	1.00035	0.0536729	3.69872	0	0.31456	0	0	0	0	0	0	0	0	0	0.0770319	0	0	2.3969	0	0.159388	0.615812
11	F1.2 W45	Forest	Malaysia	52.53	173.864	0.33098	MF		0.125631	3.20746	6.41041	0	0	2.34609	0.235668	4.78181	7.24157	0	9.07508	0	0.850364	0	0	0	0.0657563	0.459612	0	0	2.51144	0.112386	6.92661	0	0.557504	0	0	0	0	0	0	0	0	0	0.163949	0	0.188669	3.31022	0	0.207195	0.936573
12	F1.3 W45	Forest	Malaysia	53.21	143.145	0.269018	MF		0.174338	2.88768	6.66449	0	0.246686	1.99954	0.228483	3.69789	6.98028	0	8.35591	0	0.831352	0	0	0	0.0646746	0.484262	0	0	2.13864	0.0875336	5.02072	0	0.532971	0	0	0	0	0	0	0	0	0	0.146949	0	0.143531	3.2031	0	0.198319	0.707623
13	SE1 W45	Oil Palm	Malaysia	45.14	174.313	0.38616	MOP		0.768724	5.33875	19.9002	0.10038	0.846855	1.6504	1.06049	6.2106	46.5879	0.890779	12.5483	7.86096	3.52382	8.95032	0.368902	0.123136	0.123087	1.43187	0.146365	0	1.46145	0.113114	6.75637	0	1.12893	6.74827	7.65949	0	27.3544	0	0.0646934	0.101317	0.91216	0	0.123187	0	0.197544	2.51466	0	0.162718	0.598718
14	SE3 W45	Oil Palm	Malaysia	44.27	292.074	0.659756	MOP		0.347895	3.55986	16.6313	0.0450124	0.281775	1.0165	0.46317	4.3649	43.0203	2.25299	8.25696	8.80011	1.92871	4.31758	0	0.0484848	0.0834343	1.20396	0.248413	0	1.18344	0.0601599	3.59868	0	0.596169	0	30.4529	3.1814	97.0222	0	0.0919769	0.423986	1.11888	0	0.100816	0	0.127134	2.00055	0	0.113177	0.366072
15	SE4 W45	Oil Palm	Malaysia	47.86	806.225	1.68455	MOP		0.47969	3.90194	19.7605	0.065305	0.231487	1.01843	0.681987	5.56614	41.5291	6.00689	8.24093	8.74195	1.94304	5.72566	0.386453	0.0809427	0.115913	1.93259	0.132817	0	0.901764	0.0678712	4.03692	0	0.861314	7.0086	101.434	22.5813	292.652	0.17889	0.130538	1.60355	3.23563	0.0492336	0.137278	0.0433279	0.215881	2.24663	0	0.150929	0.410095
16	SA4.1 W45	Oil Palm	Malaysia	38.46	198.894	0.517146	MOP		0.61873	2.7416	13.4603	0.126716	1.66371	1.28284	0.734541	4.18537	33.8855	0.694739	7.29303	11.9896	2.58521	7.6274	0.436919	0.0707715	0.0812049	1.31173	0.162905	0	0.887491	0.0517862	4.57631	0	0.59003	0	10.8987	0	39.7702	0	0.121097	0.148257	1.29823	0	0.111977	0	0	2.3933	0	0.127977	0.361177
17	SA4.2 W45	Oil Palm	Malaysia	38.9	181.248	0.465932	MOP		0.550855	4.50732	11.4513	0.113868	1.16585	1.66861	0.653014	9.14432	31.828	0.49412	10.786	11.8067	2.27066	9.00784	0.346227	0.0464361	0.109261	0.829159	0.180718	0	3.64115	0.0776521	9.56104	0	0.683907	7.04305	8.34166	0	30.2968	0	0.0935668	0.0820358	0.909851	0	0.095869	0	0.167321	2.18273	0	0.121826	1.98224
18	SA4.3 W45	Oil Palm	Malaysia	40.44	178.334	0.440985	MOP		0.578539	2.69673	17.6099	0.0968649	1.15628	1.30046	0.825197	0	57.8704	1.70456	5.30925	12.3154	3.1907	4.89871	0	0.0451687	0.0734517	1.31716	0.258845	0	2.29038	0.0653698	2.94298	0	0.804241	0	13.7268	0	49.8102	0	0.128599	0.178465	0.728798	0	0.0998507	0	0.0849331	2.8372	0	0.155901	0.296714
19	F1.1 W41	Forest	Malaysia	92.57	347.732	0.375642	MF		1.1303	18.9489	105.662	0.278097	0.908271	2.27534	1.86428	46.4604	68.2638	0	44.1214	0	10.8699	38.378	0.617398	0.373541	0.459967	8.38345	0	2.61555	0.987344	0.396648	19.478	0	8.94197	58.7024	4.08914	0	0	0	0	0.0708274	3.60514	0	0.191791	0.218324	1.96481	2.93149	0.220063	0.232823	1.98806
20	F1.2 W41	Forest	Malaysia	95.75	418.757	0.437345	MF		1.74703	20.5792	101.686	0.347773	1.84006	2.3362	2.49274	74.1956	94.1564	0	47.3197	17.997	15.1561	37.7254	0.835905	0.317309	0.79445	7.58599	0.130279	2.86706	1.51323	0.391871	18.3538	0.068025	9.65407	88.7885	5.64765	0	11.1918	0	0.139624	0.0953234	3.50558	0	0.223041	0.204398	1.72993	2.02658	0.229884	0.156675	2.0004
21	F1.3 W41	Forest	Malaysia	93.26	369.173	0.395853	MF		1.18377	17.135	102.728	0.320019	1.20263	2.08496	1.91327	52.4754	72.1592	0	42.7359	0	11.9608	34.0767	0.622139	0.305714	0.524996	8.70892	0	2.46335	1.14787	0.36815	17.5025	0	8.64874	60.2238	4.9938	0	11.7803	0	0	0.0918427	3.60867	0	0.191251	0.209539	1.83575	2.49041	0.22862	0.21206	1.85009
22	SE1 W41	Oil Palm	Malaysia	53.38	260.65	0.488291	MOP		2.33094	6.09627	32.1021	0.109119	0.823414	1.0298	1.87998	7.96897	59.0192	1.98355	9.7505	169.634	4.21189	8.54129	1.08921	0.0678952	0.173704	2.10993	0.302662	0	0.962174	0.111131	4.52797	0	1.21517	12.2102	22.4731	0	72.9134	0	1.37374	0.320992	1.2176	0	0.0916191	0	0.225441	1.78975	0	0.109657	0.497245
23	SE3 W41	Oil Palm	Malaysia	54	332.094	0.614989	MOP		1.47784	5.95266	29.3236	0.068842	0	1.2208	1.42889	6.76116	62.917	2.97764	10.137	60.1422	2.89066	7.30909	0.60297	0.0934536	0.140757	2.09964	0.301438	0	1.79484	0.133439	5.54939	0	1.0033	7.61854	32.9352	0	112.255	0	0.465711	0.48149	1.48628	0	0.108878	0	0.190548	1.90053	0.038375	0.133961	0.513901
24	SE4 W41	Oil Palm	Malaysia	60.31	799.616	1.32584	MOP		2.07973	4.48249	29.1607	0.0930119	0.512551	0.806045	1.73731	5.64411	33.1478	8.66657	9.02122	154.358	3.37021	7.40966	0.992467	0.0662764	0.120894	2.57775	0.220268	0	0.968265	0.0951257	3.84402	0	0.906036	6.07098	111.818	15.2388	325.715	0	1.24048	1.77384	3.62549	0.0422004	0.0914923	0	0.159246	1.6023	0.0434783	0.103552	0.339669
25	SA4.2 W41	Oil Palm	Malaysia	46.32	339.237	0.732376	MOP		0.645199	3.80492	18.3647	0.0720899	0.557338	1.59669	0.849961	6.19863	55.3763	1.59745	26.1671	5.65211	3.06399	5.6121	0	0.0468538	0.0991444	1.32188	0.202996	0	1.23863	0.0742997	8.68481	0	0.934286	6.4172	28.8335	0	100.707	0	0	0.437889	1.21439	0	0.125739	0	0.151887	1.69553	0.0381567	0.104568	0.399484
26	SA4.3 W41	Oil Palm	Malaysia	43.48	370.965	0.853185	MOP		0.519969	3.41729	25.8354	0.0736415	0.516533	1.07991	0.795285	5.94042	52.6963	2.61855	7.41161	5.96484	2.70937	5.46226	0	0.049795	0.0994154	2.05187	0.216799	0	1.18214	0.0486251	3.66474	0	0.949409	7.64152	38.5838	0	127.331	0	0.0448679	0.587994	1.49608	0	0.109684	0	0.162485	2.35274	0	0.152317	0.381499
27	SA4.4 W41	Oil Palm	Malaysia	46.33	618.606	1.33522	MOP		1.00122	4.352	25.7952	0.110185	0.891524	1.77874	1.56745	7.16434	50.6297	6.19555	10.2386	7.16875	4.81869	8.89821	0.378277	0.109801	0.0981028	1.89671	0.258206	0	5.21997	0.102155	5.68712	0	1.4809	8.75557	77.1295	8.65513	230.855	0	0.0518754	1.19757	2.75571	0	0.123949	0	0.157718	2.91886	0	0.181584	0.507374
28	1107 2SEB2-D1	Intact	Borneo	13.04	90.6912	0.695485	BI		0	2.05906	3.92208	0	0	0.902045	0.173443	0	1.54176	0	5.61218	0	0.452587	4.22671	0	0	0.0481698	0.286966	0	0	1.15573	0.0972341	4.68114	0	0.335218	0	3.70293	0	13.3153	0	0	0.0513779	0.435385	0	0.0715923	0	0.159568	1.38082	0	0.0996474	0.588373
29	1102 2SEB2-D3	Intact	Borneo	9.96	100.193	1.00595	BI		0	1.6494	3.64251	0	0	1.42653	0.130291	4.55747	0.642499	0	4.83874	0	0.37689	4.65014	0	0	0.0630548	0.303297	0	0	1.49138	0.0819237	6.45028	0	0.425869	0	3.31533	0	12.3041	0	0	0.0467129	0.64366	0	0.0881706	0	0.179637	2.2415	0	0.14478	0.335166
30	1059 2SEB2-DA	Intact	Borneo	10.01	64.5284	0.644639	BI		0	1.91773	4.3703	0	0	0.689782	0.0905128	3.60467	0.625774	0	4.65922	0	0.337461	2.99812	0	0	0.0641091	0.340258	0	0	0.676607	0.044572	3.555	0	0.264358	0	2.81355	0	10.5997	0	0	0	0.447308	0	0.0499477	0	0.108394	1.32689	0	0.0797845	0.471592
31	1055 2SEB2-D5	Intact	Borneo	8.32	43.9987	0.528831	BI		0	1.12901	2.51363	0	0	1.03833	0.0837816	0	0.400726	0	2.54795	0	0	4.85733	0	0	0	0.167484	0	0	1.26452	0.0393031	2.74546	0	0.124066	0	0	0	0	0	0	0	0.398356	0	0.0633173	0	0.120078	2.18315	0	0.137068	0.256855
32	1104 2SEB2-D2	Intact	Borneo	10.75	63.8783	0.594217	BI		0	1.65212	4.16513	0	0	0.533666	0.0929853	0	0.570878	0	3.75731	0	0.283653	2.97161	0	0	0.0419539	0.315892	0	0	1.2597	0.0538327	2.74508	0	0.227828	0	3.3309	0	12.3593	0	0	0.0460711	0.362327	0	0.0372628	0	0.119815	0.906442	0	0.0701815	0.273043
33	1211 2KAL1-C18	Degraded	Borneo	7.35	41.2178	0.560786	BD		0	0.641953	1.41612	0	0	0.323131	0	0	0	0.207727	0	0	0	0	0	0	0	0.0891439	0	0	0.719851	0	1.40196	0	0	0	3.2605	0	11.9553	0	0	0	0	0	0	0	0	0.437084	0	0	0.144757
34	1120 2KAL1-P15	Degraded	Borneo	6.38	22.5089	0.352803	BD		0	0	1.37364	0	0	0.345769	0	0	0	0	0	0	0	0	0	0	0	0.089012	0	0	0.489238	0	1.52635	0	0	0	0	0	0	0	0	0	0	0	0	0	0	0.583136	0	0	0.129466
35	1239 2KAL1-P18	Degraded	Borneo	6.14	49.6652	0.808879	BD		0	0	0.985642	0	0	0.669363	0	0	0	0	0	0	0	0	0	0	0	0.0527112	0	0	0.533768	0	1.62341	0	0	0	0	0	0	0	0.0649937	0	0	0	0.0408544	0	0	1.46933	0	0.0827449	0.157384
36	1033 2KAL1-C15	Degraded	Borneo	5.9	13.7805	0.233567	BD		0	0	0.594017	0	0	0.22474	0	0	0	0	0	0	0	0	0	0	0	0.036548	0	0	0.632024	0	1.03576	0	0	0	0	0	0	0	0	0	0	0	0	0	0	0.314698	0	0	0
37	1403 2KAL1-C18E	Degraded	Borneo	6.38	24.6843	0.386901	BD		0	0.664543	1.22193	0	0	0.450404	0	0	0	0	0	0	0	0	0	0	0	0.110111	0	0	0.861883	0	2.02546	0	0.125553	0	0	0	0	0	0	0	0	0	0	0	0.101499	0.690079	0	0	0.408815
[truncated: 214 more columns]
